# Supplementary material for: Impact of lifestyle on cytochrome P450 monooxygenase repertoire is clearly evident in the bacterial phylum Firmicutes
Source: Sci Rep. 2020 Aug 19;10:13982. doi: 10.1038/s41598-020-70686-8 (PMC7438502; doi:10.1038/s41598-020-70686-8)
Supplement: Supplementary file 3 — Supplementary file3 [file 41598_2020_70686_MOESM3_ESM.txt]

Impact of lifestyle on cytochrome P450 monooxygenase repertoire is clearly evident in the bacterial phylum Firmicutes

Tiara Padayachee1, Nomfundo Nzuza1, Wanping Chen2, David R Nelson3*, Khajamohiddin Syed1*


1 Department of Biochemistry and Microbiology, Faculty of Science and Agriculture, University of Zululand, KwaDlangezwa 3886, South Africa.
2 Department of Molecular Microbiology and Genetics, University of G�ttingen, 37077 G�ttingen, Germany
3 Department of Microbiology, Immunology and Biochemistry, University of Tennessee Health Science Center, Memphis, TN, 38163; drnelson1@gmail.com
* Corresponding authors� email:  
 drnelson1@gmail.com and khajamohiddinsyed@gmail.com 


Supplementary Dataset 3: Heat-map data used in the generation of presence or absence of cytochrome P450 families in 229 Firmicutes species. 


Species codes	CYP107	CYP102	CYP152	CYP109	CYP106	CYP134	CYP113	CYP1731	CYP1756	CYP197	CYP1179	CYP1255	CYP1706	CYP1341
bmyo	3	-3	-3	-3	3	-3	-3	-3	-3	-3	-3	-3	-3	-3
bmyc	3	3	-3	-3	3	-3	-3	-3	-3	-3	-3	-3	-3	3
btb	3	3	-3	-3	-3	-3	-3	-3	-3	-3	-3	-3	-3	-3
csh	-3	-3	3	-3	-3	-3	-3	-3	-3	-3	-3	-3	-3	-3
aac	-3	-3	-3	-3	-3	-3	-3	-3	-3	-3	-3	-3	3	-3
aad	-3	-3	-3	-3	-3	-3	-3	-3	-3	-3	-3	-3	3	-3
asoc	-3	3	-3	-3	-3	-3	-3	-3	-3	-3	-3	-3	-3	-3
anx	-3	-3	-3	-3	-3	-3	-3	-3	-3	3	-3	-3	-3	-3
aamy	-3	-3	-3	-3	-3	-3	-3	-3	-3	-3	3	-3	-3	-3
sbac	-3	-3	3	-3	-3	-3	-3	-3	-3	-3	-3	-3	-3	-3
bamc	3	3	-3	-3	-3	-3	3	-3	-3	-3	-3	-3	-3	-3
bao	3	3	3	3	-3	-3	-3	-3	-3	-3	-3	-3	-3	-3
bami	3	3	-3	3	-3	-3	3	-3	-3	-3	-3	-3	-3	-3
bamf	3	3	-3	3	-3	-3	3	-3	-3	-3	-3	-3	-3	-3
bql	3	3	3	3	-3	-3	-3	-3	-3	-3	-3	-3	-3	-3
baz	3	3	3	3	-3	-3	-3	-3	-3	-3	-3	-3	-3	-3
bxh	3	3	3	3	-3	-3	-3	-3	-3	-3	-3	-3	-3	-3
bgy	3	3	3	3	-3	-3	3	-3	-3	-3	-3	-3	-3	-3
bai	-3	3	-3	-3	3	-3	-3	-3	-3	-3	-3	-3	-3	-3
bant	3	3	-3	-3	3	-3	-3	-3	-3	-3	-3	-3	-3	-3
banr	3	3	-3	-3	3	-3	-3	-3	-3	-3	-3	-3	-3	-3
ban	3	3	-3	-3	3	-3	-3	-3	-3	-3	-3	-3	-3	-3
bar	3	3	-3	-3	3	-3	-3	-3	-3	-3	-3	-3	-3	-3
bah	3	3	-3	-3	3	-3	-3	-3	-3	-3	-3	-3	-3	-3
bax	3	3	-3	-3	3	-3	-3	-3	-3	-3	-3	-3	-3	-3
banh	3	3	-3	-3	3	-3	-3	-3	-3	-3	-3	-3	-3	-3
bat	3	3	-3	-3	3	-3	-3	-3	-3	-3	-3	-3	-3	-3
bans	3	3	-3	-3	-3	-3	-3	-3	-3	-3	-3	-3	-3	-3
banv	3	3	-3	-3	3	-3	-3	-3	-3	-3	-3	-3	-3	-3
bae	3	3	3	3	-3	-3	-3	-3	-3	-3	-3	-3	-3	-3
batr	3	3	3	3	-3	-3	-3	-3	-3	-3	-3	-3	-3	-3
bby	3	3	-3	-3	3	3	-3	-3	-3	-3	-3	-3	-3	-3
bcx	3	3	-3	3	3	-3	-3	-3	-3	-3	-3	-3	-3	-3
bcu	3	3	-3	3	3	-3	-3	-3	-3	-3	-3	-3	-3	-3
bca	3	3	-3	3	3	-3	-3	-3	-3	-3	-3	-3	-3	-3
bce	3	3	-3	-3	-3	-3	-3	-3	-3	-3	-3	-3	-3	-3
bcb	3	3	-3	-3	3	-3	-3	-3	-3	-3	-3	-3	-3	-3
bal	3	3	-3	3	3	-3	-3	-3	-3	-3	-3	-3	-3	-3
bcz	3	3	-3	3	3	-3	-3	-3	-3	-3	-3	-3	-3	-3
bcf	-3	3	-3	-3	-3	-3	-3	-3	-3	-3	-3	-3	-3	-3
bcer	3	3	-3	3	3	-3	-3	-3	-3	-3	-3	-3	-3	-3
bcef	3	3	-3	3	3	-3	-3	-3	-3	-3	-3	-3	-3	-3
bcg	3	3	-3	-3	3	-3	-3	-3	-3	-3	-3	-3	-3	-3
bnc	3	3	-3	3	-3	-3	-3	-3	-3	-3	-3	-3	-3	-3
bcq	3	3	-3	-3	-3	-3	-3	-3	-3	-3	-3	-3	-3	-3
bcl	3	-3	-3	-3	-3	-3	-3	-3	-3	-3	-3	-3	-3	-3
bag	-3	-3	3	-3	-3	-3	-3	-3	-3	-3	-3	-3	-3	-3
bcy	3	-3	-3	3	-3	-3	-3	-3	-3	-3	-3	-3	-3	-3
beo	3	3	-3	3	3	-3	-3	-3	-3	-3	-3	-3	-3	-3
bfx	3	-3	-3	-3	-3	-3	-3	-3	-3	-3	-3	-3	-3	-3
bgi	3	3	3	-3	-3	3	-3	-3	-3	-3	-3	-3	-3	-3
bgy	3	3	-3	3	-3	-3	-3	-3	-3	-3	-3	-3	-3	-3
bha	-3	-3	-3	-3	-3	-3	-3	-3	-3	3	-3	-3	-3	-3
bif	3	-3	3	-3	-3	-3	-3	-3	-3	-3	-3	-3	-3	-3
ble	3	-3	-3	-3	-3	-3	-3	-3	-3	-3	-3	-3	-3	-3
bli	3	3	-3	3	-3	3	-3	-3	-3	-3	-3	-3	-3	-3
bld	3	3	-3	3	-3	3	-3	-3	-3	-3	-3	-3	-3	-3
bmd	-3	3	-3	3	3	-3	-3	-3	3	-3	-3	-3	-3	-3
bmeg	-3	3	3	3	3	-3	-3	-3	3	-3	-3	-3	-3	-3
bmq	3	3	-3	3	3	-3	-3	-3	3	-3	-3	-3	-3	-3
bmh	-3	3	-3	3	3	-3	-3	-3	3	-3	-3	-3	-3	-3
bwe	3	3	-3	-3	3	-3	-3	-3	-3	-3	-3	-3	-3	-3
bww	3	3	-3	-3	3	-3	-3	-3	-3	-3	-3	-3	-3	-3
bon	-3	-3	-3	-3	3	-3	-3	-3	-3	-3	-3	-3	-3	-3
blh	3	3	-3	3	-3	3	-3	-3	-3	-3	-3	-3	-3	-3
bpf	3	-3	3	-3	-3	-3	-3	-3	-3	3	-3	-3	-3	-3
bco	-3	-3	-3	-3	-3	-3	-3	-3	-3	3	-3	-3	-3	-3
bpum	-3	3	-3	3	-3	-3	-3	-3	-3	-3	-3	-3	-3	-3
bpu	-3	3	-3	3	-3	-3	-3	-3	-3	-3	-3	-3	-3	-3
bpus	-3	3	-3	3	-3	-3	-3	-3	-3	-3	-3	-3	-3	-3
bse	-3	-3	-3	-3	-3	-3	-3	3	-3	-3	-3	-3	-3	-3
bsj	-3	3	-3	3	3	-3	-3	-3	-3	3	-3	-3	-3	-3
bsm	-3	-3	-3	3	-3	-3	-3	-3	-3	-3	-3	-3	-3	-3
bacb	3	3	3	3	-3	-3	3	-3	-3	-3	-3	-3	-3	-3
bacl	3	3	-3	3	-3	3	-3	-3	-3	-3	-3	-3	-3	-3
bjs	3	3	3	3	-3	-3	-3	-3	-3	-3	-3	-3	-3	-3
balm	3	3	3	-3	-3	3	-3	-3	-3	-3	-3	-3	-3	-3
baco	-3	-3	3	-3	-3	-3	-3	-3	-3	-3	-3	-3	-3	-3
bacp	3	3	-3	3	-3	-3	3	-3	-3	-3	-3	-3	-3	-3
bacw	-3	3	-3	3	-3	-3	-3	-3	-3	-3	-3	-3	-3	-3
bacy	3	3	3	3	-3	-3	-3	-3	-3	-3	-3	-3	-3	-3
bsn	3	3	3	3	-3	-3	-3	-3	-3	-3	-3	-3	-3	-3
bsp	3	3	-3	3	-3	3	-3	-3	-3	-3	-3	-3	-3	-3
bsq	3	3	3	3	-3	3	-3	-3	-3	-3	-3	-3	-3	-3
bso	3	3	3	-3	-3	-3	-3	-3	-3	-3	-3	-3	-3	-3
bst	3	3	3	3	-3	3	-3	-3	-3	-3	-3	-3	-3	-3
bss	3	3	3	3	-3	3	-3	-3	-3	-3	-3	-3	-3	-3
bsu	3	3	-3	3	-3	3	-3	-3	-3	-3	-3	-3	-3	-3
bsh	3	3	3	3	-3	-3	-3	-3	-3	-3	-3	-3	-3	-3
bsut	3	3	3	-3	-3	-3	-3	-3	-3	-3	-3	-3	-3	-3
bsy	3	3	-3	3	3	-3	-3	-3	-3	-3	-3	-3	-3	-3
bsl	3	3	3	3	-3	-3	-3	-3	-3	-3	-3	-3	-3	-3
bsul	3	3	3	-3	-3	3	-3	-3	-3	-3	-3	-3	-3	-3
bsus	3	3	3	3	-3	3	-3	-3	-3	-3	-3	-3	-3	-3
bsr	3	3	3	3	-3	-3	-3	-3	-3	-3	-3	-3	-3	-3
bsx	3	3	-3	3	-3	-3	-3	-3	-3	-3	-3	-3	-3	-3
btl	3	3	-3	-3	3	-3	-3	-3	-3	-3	-3	-3	-3	-3
btg	3	3	-3	-3	3	-3	-3	-3	-3	-3	-3	-3	-3	-3
btw	3	3	-3	-3	3	-3	-3	-3	-3	-3	-3	-3	-3	-3
bti	3	3	-3	-3	3	-3	-3	-3	-3	-3	-3	-3	-3	-3
btn	3	3	-3	-3	3	-3	-3	-3	-3	-3	-3	-3	-3	-3
btm	3	3	-3	-3	3	-3	-3	-3	-3	-3	-3	-3	-3	-3
btc	3	3	-3	-3	3	-3	-3	-3	-3	-3	-3	-3	-3	-3
btf	3	3	-3	3	-3	-3	-3	-3	-3	-3	-3	-3	-3	-3
bthi	-3	3	-3	-3	3	-3	-3	-3	-3	-3	-3	-3	-3	-3
btt	-3	3	-3	-3	3	-3	-3	-3	-3	-3	-3	-3	-3	-3
bthr	3	3	-3	-3	3	-3	-3	-3	-3	-3	-3	-3	-3	-3
btht	3	3	-3	-3	3	-3	-3	-3	-3	-3	-3	-3	-3	-3
bthu	3	3	-3	-3	3	-3	-3	-3	-3	-3	-3	-3	-3	-3
bthy	3	3	-3	-3	3	-3	-3	-3	-3	-3	-3	-3	-3	-3
bty	-3	3	-3	-3	-3	-3	-3	-3	-3	-3	-3	-3	-3	-3
bmp	3	3	-3	3	-3	-3	3	-3	-3	-3	-3	-3	-3	-3
bamp	3	3	-3	-3	-3	-3	3	-3	-3	-3	-3	-3	-3	-3
baq	3	3	-3	3	-3	-3	3	-3	-3	-3	-3	-3	-3	-3
bay	3	3	-3	-3	-3	-3	3	-3	-3	-3	-3	-3	-3	-3
bamb	3	3	3	3	-3	-3	3	-3	-3	-3	-3	-3	-3	-3
bamy	3	3	-3	3	-3	-3	3	-3	-3	-3	-3	-3	-3	-3
bamt	3	3	3	3	-3	-3	3	-3	-3	-3	-3	-3	-3	-3
bama	3	3	3	3	-3	-3	3	-3	-3	-3	-3	-3	-3	-3
baml	3	3	3	3	-3	-3	3	-3	-3	-3	-3	-3	-3	-3
bamn	3	3	3	3	-3	-3	3	-3	-3	-3	-3	-3	-3	-3
bya	3	3	3	3	-3	-3	3	-3	-3	-3	-3	-3	-3	-3
bbe	-3	-3	-3	-3	3	-3	-3	-3	-3	3	-3	-3	-3	-3
blr	-3	3	-3	3	-3	-3	-3	-3	-3	3	-3	-3	-3	-3
carc	-3	-3	3	-3	-3	-3	-3	-3	-3	-3	-3	-3	-3	-3
cle	-3	-3	3	-3	-3	-3	-3	-3	-3	-3	-3	-3	-3	-3
cac	-3	-3	3	-3	-3	-3	-3	-3	-3	-3	-3	-3	-3	-3
cae	-3	-3	3	-3	-3	-3	-3	-3	-3	-3	-3	-3	-3	-3
cay	-3	-3	3	-3	-3	-3	-3	-3	-3	-3	-3	-3	-3	-3
clt	-3	-3	3	-3	-3	-3	-3	-3	-3	-3	-3	-3	-3	-3
cby	-3	-3	3	-3	-3	-3	-3	-3	-3	-3	-3	-3	-3	-3
cbi	-3	-3	3	-3	-3	-3	-3	-3	-3	-3	-3	-3	-3	-3
cba	-3	-3	3	-3	-3	-3	-3	-3	-3	-3	-3	-3	-3	-3
cbo	-3	-3	3	-3	-3	-3	-3	-3	-3	-3	-3	-3	-3	-3
cbh	-3	-3	3	-3	-3	-3	-3	-3	-3	-3	-3	-3	-3	-3
cbl	-3	-3	3	-3	-3	-3	-3	-3	-3	-3	-3	-3	-3	-3
cbb	-3	-3	3	-3	-3	-3	-3	-3	-3	-3	-3	-3	-3	-3
cbm	-3	-3	3	-3	-3	-3	-3	-3	-3	-3	-3	-3	-3	-3
cbf	-3	-3	3	-3	-3	-3	-3	-3	-3	-3	-3	-3	-3	-3
cbj	-3	-3	3	-3	-3	-3	-3	-3	-3	-3	-3	-3	-3	-3
cpas	-3	-3	3	-3	-3	-3	-3	-3	-3	-3	-3	-3	-3	-3
cpae	-3	-3	3	-3	-3	-3	-3	-3	-3	-3	-3	-3	-3	-3
cpat	-3	-3	3	-3	-3	-3	-3	-3	-3	-3	-3	-3	-3	-3
cld	-3	-3	3	-3	-3	-3	-3	-3	-3	-3	-3	-3	-3	-3
efc	-3	-3	3	-3	-3	-3	-3	-3	-3	-3	-3	-3	-3	-3
efau	-3	-3	3	-3	-3	-3	-3	-3	-3	-3	-3	-3	-3	-3
efu	-3	-3	3	-3	-3	-3	-3	-3	-3	-3	-3	-3	-3	-3
efm	-3	-3	3	-3	-3	-3	-3	-3	-3	-3	-3	-3	-3	-3
eft	-3	-3	3	-3	-3	-3	-3	-3	-3	-3	-3	-3	-3	-3
egv	-3	-3	3	-3	-3	-3	-3	-3	-3	-3	-3	-3	-3	-3
her	-3	-3	3	-3	-3	-3	-3	-3	-3	-3	-3	-3	-3	-3
emu	-3	-3	3	-3	-3	-3	-3	-3	-3	-3	-3	-3	-3	-3
eat	-3	-3	3	-3	-3	-3	-3	-3	-3	-3	-3	-3	-3	-3
hhd	3	3	3	-3	-3	-3	-3	-3	-3	-3	-3	-3	-3	-3
hmn	3	3	-3	-3	-3	-3	-3	-3	-3	-3	-3	-3	-3	-3
hsd	-3	-3	3	-3	-3	-3	-3	-3	-3	-3	-3	-3	-3	-3
jda	-3	-3	3	-3	-3	-3	-3	-3	-3	-3	-3	-3	-3	-3
jeh	-3	-3	3	-3	-3	-3	-3	-3	-3	-3	-3	-3	-3	-3
kyr	-3	-3	3	-3	-3	-3	-3	-3	-3	-3	-3	-3	-3	-3
lfb	-3	-3	-3	3	3	-3	-3	-3	-3	-3	-3	-3	-3	-3
cpy	-3	-3	3	-3	-3	-3	-3	-3	-3	-3	-3	-3	-3	-3
lao	-3	-3	3	-3	-3	-3	-3	-3	-3	-3	-3	-3	-3	-3
lpil	3	-3	-3	-3	-3	-3	-3	-3	-3	-3	-3	-3	-3	-3
mcl	-3	-3	3	-3	-3	-3	-3	-3	-3	-3	-3	-3	-3	-3
macr	-3	-3	3	-3	-3	-3	-3	-3	-3	-3	-3	-3	-3	-3
marr	-3	-3	3	-3	-3	-3	-3	-3	-3	-3	-3	-3	-3	-3
oih	-3	-3	3	-3	-3	-3	-3	-3	-3	-3	-3	-3	-3	-3
ocn	-3	-3	3	-3	-3	-3	-3	-3	-3	-3	-3	-3	-3	-3
pbj	-3	3	-3	-3	-3	-3	-3	-3	-3	-3	-3	-3	-3	-3
pbv	-3	3	-3	3	-3	-3	-3	-3	-3	-3	-3	-3	-3	-3
pdh	-3	3	-3	-3	-3	-3	-3	-3	-3	-3	-3	-3	-3	-3
pib	3	-3	-3	-3	-3	-3	-3	-3	-3	-3	-3	-3	-3	-3
plv	3	-3	-3	-3	-3	-3	-3	-3	-3	-3	-3	-3	-3	-3
plw	-3	-3	3	3	-3	-3	-3	-3	-3	-3	-3	-3	-3	-3
pmq	3	3	-3	3	3	-3	-3	3	-3	3	-3	-3	-3	-3
pmw	3	3	-3	3	3	-3	-3	3	-3	3	-3	-3	-3	-3
pms	3	3	-3	3	3	-3	-3	3	-3	3	-3	-3	-3	-3
pnp	-3	-3	-3	-3	-3	-3	-3	-3	-3	3	-3	-3	-3	-3
ppeo	-3	3	-3	-3	-3	-3	-3	-3	-3	-3	-3	-3	-3	-3
ppol	3	3	-3	-3	-3	-3	-3	-3	-3	-3	-3	-3	-3	-3
ppo	-3	3	-3	-3	-3	-3	-3	-3	-3	-3	-3	-3	-3	-3
ppoy	-3	3	-3	-3	-3	-3	-3	-3	-3	-3	-3	-3	-3	-3
ppm	-3	3	-3	-3	-3	-3	-3	-3	-3	-3	-3	-3	-3	-3
ppq	-3	3	-3	-3	-3	-3	-3	-3	-3	-3	-3	-3	-3	-3
pri	-3	-3	-3	-3	3	-3	-3	-3	-3	-3	-3	-3	-3	-3
pow	-3	-3	-3	3	3	-3	-3	-3	-3	-3	-3	-3	-3	-3
pih	-3	3	-3	-3	-3	-3	-3	-3	-3	-3	3	-3	-3	-3
gym	3	3	-3	3	3	-3	-3	-3	-3	-3	-3	-3	-3	-3
pswu	-3	3	-3	-3	-3	-3	-3	3	-3	-3	-3	-3	-3	-3
pxl	3	3	-3	3	3	-3	-3	-3	-3	-3	-3	-3	-3	-3
pana	3	-3	-3	-3	-3	-3	-3	-3	-3	-3	-3	-3	-3	-3
phc	-3	3	-3	-3	-3	-3	-3	-3	-3	-3	-3	-3	-3	-3
pmar	3	3	3	-3	-3	-3	-3	-3	-3	-3	-3	-3	-3	-3
ppla	3	3	3	-3	-3	-3	-3	-3	-3	-3	-3	-3	-3	-3
prt	3	3	3	-3	-3	-3	-3	-3	-3	-3	-3	-3	-3	-3
plx	3	-3	3	-3	-3	-3	-3	-3	-3	-3	-3	-3	-3	-3
rbp	-3	-3	3	-3	-3	-3	-3	-3	-3	-3	-3	-3	-3	-3
rst	-3	-3	3	-3	-3	-3	-3	-3	-3	-3	-3	-3	-3	-3
sje	3	-3	3	-3	-3	-3	-3	-3	-3	-3	-3	-3	-3	-3
shv	-3	-3	3	-3	-3	-3	-3	-3	-3	-3	-3	-3	-3	-3
ssil	-3	-3	3	-3	-3	-3	-3	-3	-3	-3	-3	-3	-3	-3
siv	-3	-3	3	-3	-3	-3	-3	-3	-3	-3	-3	-3	-3	-3
spor	-3	-3	-3	-3	-3	-3	-3	3	-3	-3	-3	-3	-3	-3
spop	-3	-3	3	-3	-3	-3	-3	3	-3	-3	-3	-3	-3	-3
sure	-3	-3	-3	-3	-3	-3	-3	3	-3	-3	-3	-3	-3	-3
sagq	-3	-3	3	-3	-3	-3	-3	-3	-3	-3	-3	-3	-3	-3
seps	-3	-3	-3	-3	-3	3	-3	-3	-3	-3	-3	-3	-3	-3
sfq	-3	-3	3	-3	-3	-3	-3	-3	-3	-3	-3	-3	-3	-3
sha	-3	-3	-3	-3	-3	3	-3	-3	-3	-3	-3	-3	-3	-3
shu	-3	-3	3	-3	-3	-3	-3	-3	-3	-3	-3	-3	-3	-3
slz	-3	-3	3	-3	-3	-3	-3	-3	-3	-3	-3	-3	-3	-3
sdt	-3	-3	3	-3	-3	3	-3	-3	-3	-3	-3	-3	-3	-3
ssd	-3	-3	3	-3	-3	3	-3	-3	-3	-3	-3	-3	-3	-3
sscu	-3	-3	3	-3	-3	-3	-3	-3	-3	-3	-3	-3	-3	-3
sap	3	-3	-3	-3	-3	-3	-3	-3	-3	-3	-3	3	-3	-3
say	3	-3	-3	-3	-3	-3	-3	-3	-3	-3	-3	3	-3	-3
tap	-3	-3	3	-3	-3	-3	-3	-3	-3	-3	-3	-3	-3	-3
thl	-3	-3	3	-3	-3	-3	-3	-3	-3	-3	-3	-3	-3	-3
tkr	-3	-3	3	-3	-3	-3	-3	-3	-3	-3	-3	-3	-3	-3
too	-3	-3	3	-3	-3	-3	-3	-3	-3	-3	-3	-3	-3	-3
vhl	-3	-3	3	-3	-3	-3	-3	-3	-3	-3	-3	-3	-3	-3
vne	3	-3	-3	-3	-3	-3	-3	-3	-3	-3	-3	-3	-3	-3
vil	3	-3	3	-3	3	-3	-3	-3	-3	-3	-3	-3	-3	-3
vir	-3	-3	3	-3	-3	-3	-3	-3	-3	-3	-3	-3	-3	-3
wjo	-3	-3	3	-3	-3	-3	-3	-3	-3	-3	-3	-3	-3	-3
bvm	3	3	3	3	-3	-3	3	-3	-3	-3	-3	-3	-3	-3
bxi	-3	3	-3	3	-3	-3	-3	-3	-3	-3	-3	-3	-3	-3
balt	-3	-3	-3	3	-3	-3	-3	-3	-3	-3	3	-3	-3	-3
bacs	3	3	-3	3	-3	-3	3	-3	-3	-3	-3	-3	-3	-3
